# Supplementary material for: A membrane-associated phosphoswitch in Rad controls adrenergic regulation of cardiac calcium channels
Source: J Clin Invest. 2024 Jan 16;134(5):e176943. doi: 10.1172/JCI176943 (PMC10904049; doi:10.1172/JCI176943)
Supplement: Supporting data values [file jci-134-176943-s038.xlsx]

## Sheet: Figure 1H
	NTG	Beta2	Beta 3	Beta 4
	4.3578	2.36266	6.13524	4.71996
	2.22592	2.52432	1.66393	3.37693
	1.03888	1.79625	1.83562	3.19616
	1.25646	1.94993	2.12751	2.90515
	2.31348	1.6041	2.93827	2.00905
	2.17941	2.05203	1.34116	2.09038
	1.91336	1.38995	1.20732	1.85807
	3.02649	1.84539	2.25783	1.495
	1.29515	1.54675	1.06692	1.21595
	1.95062	1.36712	4.87741	1.78824
	1.72495	3.1429	1.88381	2.02935
	1.40414	1.04327	3.23883	1.49756
	1.41314	4.98342	5.43171	1.88822
		3.54027	3.30979	2.20738
		1.6189		2.90469
		2.85463		3.96766
				2.00667
mean	2.00768	2.22637	2.80824	2.42097
SEM	0.24745	0.25135	0.434189	0.236736

## Sheet: Figure 1I
	NTG Vmid	NTG Vmid+Forsk	B2 Vmid	B2 Vmid+Forsk	B3 Vmid	B3 Vmid+Forsk	B4 Vmid	B4 Vmid+Forsk
	-6.68	-12.49	-12.76	-19.46	-2.123	-16.37	-11.93	-20.64
	-16.27	-18.41	-19.71	-33.76			-13.93	-19.02
	-13.39	-14.58	-17.87	-22.93	-16.5	-22.34	-18.7	-23.48
			-14.59	-23.36	-10.45	-14.49	-7.976	-15.79
	-24.55	-32.46	-23.29	-22.04			-16.07	-17.38
	-2.934	-13.43	-12.46	-18.08	-13.31	-18.85	-11.96	-14.94
	-15.29	-20.49	-20.55	-26.89	-7.954	-20.65	-14.49	-17.61
	-20.04	-27.34	-19.27	-24.22			-1.834	-4.853
					-11.14	-9.937	1.019	-3.884
	-9.408	-16.46	-23.45	-26.86	-14.26	-16.03	0.3073	-3.124
	-21.69	-26.71	-21.39	-27.86	-9.473	-16.45	-4.096	-8.857
	-20.17	-29.41	-15.62	-24.4	-17.41	-19.14	-2.64	-4.991
	-22.03	-33.45	-11.08	-25.95	-14.1	-23.44	-1.382	-3.893
			-14.72	-22.99	-12.26	-16.02	-1.925	-7.446
			-17.31	-24.21	-16.07	-23.07	-0.1569	-7.814
			-14.9	-23.12	-11.68	-20.03
					-16.41	-23.53	-0.3639	-9.919
							-3.683	-9.491
mean	-15.6775	-22.2936	-17.2647	-24.4087	-12.3671	-18.5962	-6.45944	-11.3607
SEM	2.09509	2.35483	1.01488	0.953908	1.0957	1.05637	1.60329	1.60599

## Sheet: Figure 1J
	C57 basal	C57 forskolin	b2 basal	b2 forskolin	b3 basal	b3 forskolin	b4 basal	b4 forskolin
	2.852	19.723	8.131	19.518	2.177	19.589	4.039	9.006
	2.845	17.176	5.38	18.169	3.852	13.957	3.196	11.513
	6.959	22.39	8.154	18.654	3.882	9.159	1.327	8.27
	3.382	7.961	4.064	19.231	2.254	11.572	2.919	5.502
	2.432	3.699	3.636	11.952	2.338	8.253	3.283	4.161
	3.647	10.083	2.094	6.764	2.581	11.823	1.512	8.724
	2.155	13.39	4.308	16.389	2.959	8.269	1.35	2.541
	0.633	15.47	4.096	5.132	2.35	21.679	5.054	14.347
	2.401	10.275	2.457	9.808	3.323	10.98	3.084	10.061
	2.938	16.715	2.37	6.047	0.721	2.165	1.916	7.066
	2.981	20.034	2.952	8.602	1.807	6.295	0.721	7.308
	1.326	13.577	2.684	11.598	1.356	1.156	0.708	20.573
	3.427	15.601	4.323	14.752	0.939	8.405	1.17	4.551
	3.907	16.468	2.706	17.927	1.091	7.217	3.009	20.837
	0.456	6.802	1.341	19.026	2.214	9.09	2.598	19.112
	1	9.372	2.499	20.33	4	12.093	2.654	13.803
	3.9	4.541	8.439	18.207	2.222	7.093	1.476	18.022
	1.135	15.893	2.54	22.346	0.755	9.256	1.087	15.067
	0.675	4.93	0.906	19.406	1.412	5.021	2.353	10.529
	1.04	4.584	3.601	20.509	0.781	4.63	1.919	22.1
	2.076	13.237	6.893	18.499	1.32	10.304
					3.311	10.573
					1.159	5.791
					1.394	12.57
					2.094	10.216
					2.295	2.424
					1.593	5.508
					2.315	7.616
mean	2.48414	12.4724	3.97971	15.3746	2.08911	9.02514	2.26875	11.6547
SEM	0.33226	1.22374	0.485499	1.16936	0.182656	0.868627	0.257995	1.34848

## Sheet: Figure 1K
	WT	Beta 2	Beta 3	Beta 4
	6.9155	2.40044	8.99816	2.22976
	6.03726	3.37714	3.62331	3.60232
	3.21742	2.28771	2.35935	6.2321
	2.35393	4.73204	5.13398	1.88489
	1.52097	3.28713	3.52994	1.26744
	2.76474	3.23018	4.58078	5.76984
	6.21346	3.80432	2.79453	1.88222
	4.27947	1.25293	9.22511	2.83874
	5.68924	3.99186	3.30424	3.26232
	6.72056	2.55148	3.00277	3.68789
	10.2391	2.91396	3.48367	10.1359
	4.55238	4.32116	0.852507	3.88974
	4.215	3.41244	8.95101	6.92489
	14.9167	6.62491	6.61503	7.35643
	9.372	14.1879	4.10569	5.20083
	1.16436	8.13525	3.02325	12.21
	14.0026	2.15748	3.19217	13.8611
	7.3037	8.79764	12.2596	4.47471
	4.40769	5.69536	3.55595	11.5164
	6.3762	2.68374	5.9283
			7.80606
			3.1933
			4.99655
			9.01722
			4.8787
			1.05621
			3.45763
			3.28985
mean	6.11311	4.49225	4.86482	5.69619
SEM	0.829872	0.674308	0.52171	0.864251

## Sheet: Figure 2C
		Rad	Rad_PKA		WT	WT 10 FSK	WT Cal	WT 10FSK +Cal
		12342.6	64915.7		7447.84	20304.3	55368.8	114352
		11361.5	91686.6		8180.63	18832.7	64006.5	96174.5
		11152.5	117627		7529.27	18376.2	57934.9	97829.2
		10273.4	103542		9432.04	22076.5	46243.7	90686.7
		9313.51	99412.4		8153.97	16915.5	34553.5	88807.1
		10538.9	93846.3		6597.98	20334.5	47284.7	95099.8
		14604.8	72197.9		6001.88			100934
		7305.14	61403.9		5701.92			97057.6
					5709.78			100714
					8936.92			104349
					9564.98			106991
					9190.51
					8115
					8949.58
					8371.82
					5825.24
					5987.87
					6257.07
					7788.39
					7434.19
					7440.8
					7056.36
					6692.79
	mean	10861.5	88079		7494.21	19473.3	50898.7	99363.1
	SEM	756.331	7054.92		259.691	738.585	4255.19	2204.77
					6858.62
					7749.8	22076.5
					7784.02	16915.5
					8782.88	20334.5
					7577.18		46243.7
					8691.36		34553.5
					8167.59		47284.7
					9027.64			119815
					8281.47			125317
					9245.06			97818.7
					10936.2
					12032.5
					10824.7
																																	6943.15	19629.3	7240.16	31775.5
																																	7311.02	20184.2	7028.34	30332
																																	6118.49	23032.9	7110.64	29020.5

## Sheet: Figure 2D
		WT	WT 10 uM FSK +Cal		4SA	4SA 10 uM FSK	4SA Cal	4SA 10 uM FSK +Cal		N-2SA	N-2SA 10 uM FSK +Cal		C-2SA-Rad	C-2SA-Rad 10 uM FSK + Cal
					8644.7	11317.7	15091.9	12884		6389.52	44685.4		5713.57	14723.8
		same data as Figure 2C			12094.4	11371.8	13628.4	13004.2		6447.28	46706.3		5587.53	15075.4
					11255.7	10943.9	13822.2	12069.6		6786.03	48311.2		4754.36	13825.8
					11552.1					8521.12	40657.2		7405.92	19684.3
					11301.9					8592.85	39595.7		7519.75	19711.9
					11790.9					8978.62	40141.4		7405.62	19753.9
					10867
					10814
					10904.8
					10461.9
					10311.6
					11447.2
		mean			10953.9	11211.1	14180.8	12652.6		7619.24	43349.5		6397.79	17129.2
		SEM			258.657	134.526	458.956	293.558		489.529	1519.89		487.045	1169.11
mean					10189.9	8995.81	11436.5	10180.8		6728.02	38120.8		5658.95	15134.2
SEM					795.067	2216.55	2755.86	2477.03		960.541	5345.74		820.346	2170.78

## Sheet: Figure 3D
		WT AT -20 I	S25/38A AT -20 I		WT at -20 mV I +C	S25/38A I + C at -20 mV		WT Gmax I	Gmax 25/38 I		WT Gmax I+C	Gmax 25/38 I+ C
		1.92045	1.92532		2.3766	4.07182		1.24266	1.33229		1.44202	1.58781
		2.53847	1.55033		1.48332	5.5033		2.02688	1.13418		1.37044	2.12416
		1.7284	2.37219		3.77358	2.59279		1.34483	1.9668		1.85116	1.59516
		1.35685	2.15853		1.45358	2.62964		1.21423	1.35948		1.48587	1.68442
		1.07794	2.13661		3.40887	2.11744		1.0322	1.25947		2.20373	1.45486
		1.40704	1.54935		1.76158	3.99732		1.09788	1.30806		1.54679	1.80531
		1.69801	2.63573		2.60698	3.45587		1.30271	1.53403		1.64377	1.89573
		1.41367	1.61977		1.95265	2.45987		1.20432	1.13574		1.65507	1.69517
		1.67259	1.73863		1.97732	2.60621		1.12628	1.23863		1.63149	1.64626
		1.63261	2.14653		2.90356	3.04133		1.17365	1.4548		1.63398	2.06797
		1.81323	1.80082		4.25474	3.10539		1.06628	1.31364		1.44014	2.10726
		1.44686	2.11759		7.08801	3.16509		1.18751	1.43395		3.66071	2.00174
		2.28168	2.04375		1.55995	4.21423		1.54127	1.31766		1.55004	2.40025
		1.30827	1.61002		2.04005	1.59607		1.1686	1.21868		1.82555	1.33822
		1.7829	1.49142		2.28352	2.5519		1.14155	1.16626		1.64538	1.93121
		1.45083	1.48898		1.98308	1.86991		1.14986	1.07192		1.30031	1.49693
		1.24512	2.37696		3.22807	1.39315		1.04415	1.53939		1.52446	1.2159
		2.47504	1.89804		1.67989	2.38539		1.60031	1.51301		1.37607	1.81256
		1.73677	1.55954		1.69646	1.87833		1.25639	1.34506		1.51066	1.39929
		1.16089	2.21468		1.90767	1.52037		1.0463	1.79112		1.74498	1.22255
		2.83986	1.83023		1.73952	1.81092		2.24961	1.43637		1.54306	1.48546
		1.14299	1.85474		2.40639	2.34714		1.06916	1.42855		2.33684	1.58914
		2.07988	1.36546		2.04005	1.3165		1.4489	1.1913		2.04377	1.27197
		1.49148	1.65306		2.28352	1.71412		1.13923	1.32717		1.90724	1.25394
		1.68858	1.95388		1.98308	1.59913		1.43311	1.43745		1.8963	1.36035
		1.40475	1.92873		3.22807	1.4908		1.34994	1.34776		2.02949	1.44221
		3.66845	1.56821		1.67989	1.59211		2.53486	1.31696		2.06512	1.21733
		2.85829	1.8641		1.69646	2.6089		2.14063	1.31017		1.68596	1.85773
		2.14155	1.47256		1.90767	2.14669		1.62993	1.25962		1.48392	1.61862
		1.26017	2.03699		1.73952	1.74008		1.24166	1.7217		1.68687	1.67743
		1.48166	1.31099		2.40639	1.91596		1.35632	1.231		1.68299	1.44862
		1.76911	1.57471		1.44511	2.91874		1.45687	1.3211		1.39972	2.01916
		1.53465	1.30302		1.87815	2.10323		1.34281	0.970472		1.53605	1.31171
		1.56099	1.19901		2.52679	2.64022		1.37482	1.07155		1.8078	1.56642
		1.73185	1.35519		2.66946	1.85234		1.41895	1.09105		2.07932	1.44511
		1.55343	2.05185		1.8629	2.07021		1.52215	1.90906		1.4193	1.76151
		1.26822	1.87279		2.28314	1.95885		1.45557	1.62846		1.91564	1.22514
		1.10764	1.46961		2.42043	1.53369		1.10765	1.18927		2.17529	1.18176
		1.70586	1.85991			1.99567		1.34792	1.58823			1.36064
		1.7366	1.31052			2.70813		1.37119	1.16366			1.8562
		1.09748	1.47918			5.84366		1.19822	1.11666			2.16968
		1.45632	1.49527			4.33768		1.27591	1.19129			2.31327
		1.31613	1.20829			3.49332		1.26689	1.15011			2.24636
		2.76044	1.94023			3.09425		1.59982	1.50256			1.92431
		2.08669	1.44732			4.64169		1.43463	1.18982			1.83903
		2.01363	1.79714			3.00483		1.4137	1.45705			2.11148
		1.51598	1.95595			2.57525		1.31964	1.44368			1.88615
		1.53353	2.26557			4.5446		1.25868	1.51996			1.54316
		1.06851	2.1542			4.77161		1.04405	1.61597			2.29019
		1.51391	1.7293			3.67706		1.18629	1.44308			2.12407
		1.06806	1.2496			2.69481		0.992225	1.23334			1.67613
			1.4368			2.24349			1.13675			1.46743
			1.32788			3.65101			1.19172			1.61144
			1.32788						1.19172			1.82567
			1.59386						1.39016
			1.36789						1.25338
			1.91275						1.36648
			1.57136						1.32926
			2.03605						1.4131
			1.7512						1.30249
			1.96128						1.43369
			1.45543						1.12418
			1.92574						1.38714
			1.37322						1.0687
			2.20963						1.66934
			1.51407						1.11819
			2.04543						1.45409
			1.60952						1.21722
			1.43775						1.12947
			2.10288						1.49616
			1.80134						1.37985
			2.29288						1.63541
			1.32983						1.13936
			1.56046						1.21322
			1.56046						1.21328
			1.31406						1.09697
			2.18357						1.47926
			1.42232						1.19679
			1.46408						1.1264
			1.70755						1.27667
			1.12276						1.02341
			1.54815						1.17532
			1.68472						1.30805
			1.39397						1.21741
			1.79571						1.37198
			1.7588						1.27503
			1.99986						1.38678
			1.54109						1.31613
			1.66783						1.25479
			1.64698						1.35668
			1.55566						1.34117
			1.53169						1.13119
			1.21529						1.1898
			1.24444						0.980598
			1.46812						1.48889
			1.43979						1.40084
			1.41026						1.23095
			1.16673						1.10045
			1.19251						1.08743
			1.31383						1.43785
			1.50442						1.51089
			1.25039						1.20537
			1.39136						1.33093
			1.16875						1.24313
			1.36342						1.34543
			1.5432						1.63841
			1.89677						1.58298
			1.47588						1.58687
			1.2982						1.29537
			1.40932						1.54791
			1.35223						1.3126
			1.4682						1.42458
mean		1.69812	1.65545		2.35832	2.73193		1.35194	1.32829		1.75625	1.69373
SEM		0.0745013	0.0306531		0.166005	0.149294		0.0435041	0.0176905		0.0666428	0.0446701

## Sheet: Figure 3E
				V50-Con	V50-Iso	V50-Iso + Cal			V50 25/38 cont	V50 25/38 Iso	V50 25/38 Iso + Cal
				-19.9136	-25.1974	-32.7612			-18.1853	-22.4266	-26.8493
				-24.3475	-31.4027	-30.4585			-22.3004	-26.4192	-26.6371
				-21.6494	-25.5932	-30.5448			-18.1594	-19.8057	-27.702
				-23.7406	-25.8804	-30.7835			-14.6692	-17.8337	-26.6646
				-22.7087	-23.5365	-31.2976			-19.7876	-24.8887	-26.4168
				-23.289	-27.3969	-29.9035			-20.5725	-22.7766	-22.6747
				-24.9222	-30.6029	-30.6279			-18.2229	-24.2239	-25.2831
				-25.8163	-29.8955	-28.0072			-20.2062	-23.7808	-25.3173
				-20.9519	-26.2951	-30.9202			-18.502	-21.72	-25.1691
				-21.1248	-26.0581	-31.597			-16.8526	-20.2949	-26.9127
				-19.0634	-25.3441	-26.5919			-22.1564	-27.2151	-28.9591
				-22.6301	-25.213	-28.6729			-18.2078	-22.1356	-31.7701
				-23.0484	-29.7122	-30.5892			-17.9558	-22.5023	-30.4271
				-24.8869	-27.5868	-36.7248			-20.1493	-22.9985	-28.9889
				-20.8855	-27.2865	-30.9181			-21.1373	-23.9058	-30.3443
				-23.1721	-27.5229	-25.9824			-19.7235	-22.8748	-28.393
				-24.2091	-26.7505	-28.2451			-18.9615	-23.9208	-27.9221
				-19.0617	-23.2341	-27.6168			-18.4897	-20.5854	-30.0087
				-21.3218	-24.9847	-28.1972			-20.4154	-22.0512	-30.6116
				-26.0181	-29.0544	-30.8472			-18.7895	-20.7741	-31.6327
				-16.8476	-20.0918	-29.1166			-22.5588	-25.9416	-30.5192
				-20.1033	-23.454	-28.4649			-19.3063	-22.0624	-32.19
				-15.9447	-21.5536	-31.2965			-22.6779	-24.3364	-29.0293
				-17.5313	-22.0997	-29.6163			-19.8871	-22.4325	-30.7987
				-17.5855	-20.3053	-28.4848			-19.9192	-23.1172	-29.4926
				-19.2295	-20.731	-30.4738			-19.392	-22.9103	-34.37
				-17.1669	-23.5692	-32.2899			-21.6633	-23.5316	-31.3632
				-15.8196	-19.7128	-31.7241			-20.6297	-24.5983	-30.076
				-17.6415	-23.1656	-28.2957			-22.137	-24.2927	-29.6644
				-23.4544	-26.3653	-29.1136			-20.3859	-22.0889	-28.0766
				-21.7507	-25.9706	-29.8702			-28.1741	-31.4541	-27.7161
				-19.5095	-24.5902	-29.6627			-25.4395	-29.7359	-25.2486
				-20.5725	-26.4543	-30.9955			-22.6281	-26.4366	-26.55
				-19.8318	-24.2674	-29.7563			-25.9674	-29.0695	-29.0855
				-19.5449	-24.6228	-30.6732			-24.8147	-29.4237	-27.1749
				-21.5039	-26.1872	-26.9495			-25.838	-27.5139	-29.2674
				-25.4641	-25.1813	-29.2259			-22.3832	-24.3235	-27.7965
				-21.6452	-24.7504	-28.4853			-22.9675	-26.1088	-25.5316
				-16.7922	-20.04				-21.4828	-23.1516	-27.0152
				-17.599	-20.751				-24.9171	-27.0235	-28.4229
				-22.8686	-23.8145				-22.8367	-26.4018	-26.9208
				-21.3843	-25.3463				-22.4045	-25.7253	-28.1991
				-18.2094	-19.1383				-26.8773	-28.4504	-28.3344
				-17.6023	-22.4237				-23.08	-27.2782	-27.5508
				-20.4391	-24.6634				-23.5334	-26.887	-29.1255
				-20.1093	-23.7488				-23.4002	-26.7821	-27.2644
				-21.9413	-23.712				-21.9147	-26.1868	-27.3004
				-21.8459	-24.2288				-20.3914	-24.5948	-28.7131
				-28.7513	-30.1815				-21.4061	-24.6829	-28.4672
				-24.4742	-29.2735				-19.9114	-21.6585	-24.8765
				-24.923	-26.8891				-28.0173	-29.6622	-27.558
				-22.7314					-24.2117	-28.2597	-28.2063
				-25.581					-26.5195	-29.8158	-28.6143
				-20.2509					-26.5194	-29.8158	-27.9204
				-27.1337					-23.3858	-25.6576
				-22.0192					-26.0778	-28.5142
				-24.5932					-21.5403	-25.4778
				-21.9902					-23.1289	-26.1068
				-23.2699					-19.9686	-23.9598
				-24.6249					-21.4421	-25.351
				-21.3495					-19.093	-22.6061
				-18.3315					-21.7338	-25.2881
				-18.7614					-21.0314	-25.4441
				-26.9874					-23.5131	-27.7373
				-27.5651					-20.2272	-23.4989
				-23.274					-22.0437	-26.7831
				-20.987					-20.0408	-23.6809
				-19.8756					-22.1887	-26.4889
				-23.002					-23.1321	-27.7312
				-24.5267					-21.1009	-26.074
				-25.7359					-21.0332	-24.5221
				-24.3914					-21.3009	-26.4951
				-25.9591					-24.1282	-27.0812
				-21.9839					-20.9619	-23.8694
				-21.0806					-20.9626	-23.8694
				-21.5037					-23.7726	-27.2518
				-23.4157					-23.1469	-29.3362
				-23.7429					-23.4219	-25.7461
				-24.7195					-22.2041	-25.9743
				-25.4032					-21.3428	-25.1858
				-25.2689					-25.7718	-28.282
				-26.8076					-23.9231	-29.2146
				-27.0513					-22.0532	-25.7182
				-24.525					-23.3336	-26.083
				-23.3364					-22.915	-28.2133
				-25.0096					-20.3834	-23.4918
				-22.4462					-21.0691	-25.4225
				-24.3815					-21.9458	-23.8557
				-24.8115					-21.8486	-26.1337
									-21.9248	-24.1471
									-20.2338	-21.8738
									-22.2066	-26.072
									-25.115	-25.6788
									-21.6788	-24.2718
									-28.297	-29.894
									-27.8555	-29.3426
									-25.3713	-28.4291
									-26.832	-28.9296
									-24.4088	-26.1674
									-30.8189	-29.5738
									-26.5831	-27.11
									-25.987	-27.2015
									-29.862	-31.5727
									-24.132	-23.3912
									-27.4189	-28.8542
									-30.6128	-30.7763
									-23.0458	-25.81
									-32.3016	-32.497
									-26.0217	-27.3548
									-28.8386	-28.1055
									-26.3929	-27.7476
									-29.3729	-31.8502
									-18.3458
									-17.3778
									-21.4088
									-21.3781
									-21.5296
									-15.9725
									-19.0207
									-21.3466
									-19.6985
									-21.0341
									-22.04
									-21.7516
									-20.8367
									-24.5749
									-23.227
									-23.2238
									-24.3776
									-23.4433
									-23.3894
									-24.8356
									-24.7537
									-22.7051
									-26.1427
									-23.25
									-24.5208
									-29.6249
									-24.1127
									-22.3425
									-23.3062
									-25.8924
									-22.7166
									-20.8626
									-20.7587
									-21.226
									-22.7801
									-24.4944
									-21.3143
									-21.8327
									-21.4385
									-21.9568
									-20.1587
									-18.4157
									-19.713
									-19.5447
									-21.2222
									-17.4363
									-21.2267
									-21.1197
									-19.0733
									-17.337
									-18.6438
									-20.115
									-22.9859
									-19.0166
		mean		-22.2391	-25.0163	-29.889			-22.4034	-25.7293	-28.2801
		SEM		0.312617	0.413938	0.315118			0.23605	0.265623	0.287514

## Sheet: Figure 4D
			N-2SD/C-2SD		2SD	4SD	6SD		N-2SD	N-4SD
			17560.4		12173.3	51578.3	86884.9		19538.3	5736.65
			17451.7		15955.1	48926.1	89901.6		4781.89	5842.87
			17795.6		22731.2	65958.3	103510		4551.15	5761.05
					21548.7	77727.6	116399
					17179.7	50162.5	61843.5
					15819.4	44335.2	50113.3
					18673.5
		mean	17602.6		17725.8	56448	84775.4		9623.79	5780.19
		SEM	101.48		1366.83	5195.47	10180.2		4957.72	32.1218

## Sheet: Figure 5C
		Ven-CaaX	Ven
		3.08e-05	1.33e-07
		3.62e-05	2.4e-08
		3.44e-05	1.04e-07
		2.97e-05	1.04e-08
		3.45e-05	3.08e-07
		2.76e-05	4.05e-07
		2.15e-05	3.86e-07
	mean	3.06714e-05	1.95771e-07
	SEM	1.91258e-06	6.33939e-08

[truncated: 17 more sheets: Figure 5H, Figure 5J, Figure 6B, Figure 6C, Figure 6F, Figure 6G, Figure 6H, Figure 6I, Figure 6J, Figure 7B, Figure 7C, Figure 7S, Suppl Figure 1A, Suppl Figure 1B, Suppl Figure 2A, Suppl Figure 2B, Suppl Figure 5B]
